# Supplementary material for: Pregnancy- and age-associated variation in serum dehydroepiandrosterone concentrations in black and white rhinoceroses
Source: Conserv Physiol. 2026 Feb 12;14(1):coag007. doi: 10.1093/conphys/coag007 (PMC12894765; doi:10.1093/conphys/coag007)
Supplement: Web_Material_coag007 [file web_material_coag007.zip]

Archive with 2 entries (2 files):
- Supplementary_Figure1.pdf
- Supplementary_Table1.pdf
